# Supplementary material for: MicroRNome analysis generates a blood-based signature for endometriosis
Source: Sci Rep. 2022 Mar 8;12:4051. doi: 10.1038/s41598-022-07771-7 (PMC8902281; doi:10.1038/s41598-022-07771-7)
Supplement: Supplementary file 5 — Supplementary Information 5. [file 41598_2022_7771_MOESM5_ESM.xlsx]

## Sheet: Feuil1
miR	Previously reported	Previously reported in endometriosis	Reported in benign disorder	Reported in malignant disorder	Adhesion/Invasion	Proliferation	Apoptosis	Angiogenesis	Inflammation	Extracellular Matrix remodeling	Metastasis / Migration	Immune-response	Neurogenic function	Link to pollutants	Other	Targets / Regulator	Pathways	TISSU
hsa-miR-3622a-3p	Yes	No	-	Colorectal cancer	X	X					X					SALL4		Human hepatocytes, Serum, pancreatic cancer cells, in vitro models, breast cells, melanoma cells line
hsa-miR-504-3p	Yes	No	Marker of non alcoholic fatty liver disease		X	X	X				X				Endometria receptivity for embryon	MTHFD2, BLACAT2	Wnt	Serum, endometrium, nephroblastoma and adjacent non tumorous tissu
hsa-miR-526a-3p	No	No			-	-	-	-	-	-	-	-	-	-	-	-		-
hsa-miR-124-3p	Yes	Yes	Peripheral arterial disease, Hypertension, acute respiratory distress syndrom, Parkinson	ovarian cancer, HCC, Gastric cancer, Glioma, breast cancer	X	X	X	X	X		X		X		Regulates cell proliferation and invasion of ectopic endometrium ; EMT ; promotes trophoblast cells pyroptosis ; Chemosensitivity ; enhanced the migration and epithelial-stromal transformation of endometrial stromal cells extracted from eutopic endometrium in subjects with adenomyosis, bone formation	ITGB3, PDE4B, EGR2, CRKL, p65, ABCA2, MGAT5, DNA methyltransferase 3B, Fra-2, ANXA7, Neuropilin 1, Sirtuin1, CD1 / CDK6, EZH2, EDNRB, DAPK1, T - synthase	mTor, STAT3, PI3K/AKT, NF-κB, ERK, PLGF-ROS, FGF2-EGFR, MAPK, GSK3B / Beta catenine, FIP200, TRIM14	lung adenocarcinoma cells, bladder cancer tissus and cell lines, colon cells, endometrium, neuronal cells in mouse models, osteoblast of rats, Mice and NR8383 cells, hepatocarcinoma cells, tongue cancer tissu, placental tissu, breast cancer tissu,
hsa-miR-3923	Yes	No		Pancreatic cancer, Predict metastasis in breast cancer	X	X											Kras, HIF-1 alpha	pancreatic cancer and chronic pancreatis tissu, breast cancer
hsa-miR-5004-3p	Yes	No	SARS Cov 2												Contributes to SARS COV 2 Replication			Bioinformatic analysis
hsa-miR-520h	Yes	No	Diabetic nephropathy	Breast cancer, Colorectal cancer, Renal cancer	X	X	X				X				Drug resistance	OTUD3, DAPK2, TLR4 ∣PP2A/C, CTNNB1, MAGI1, ABCG2, Twist, c-Myb - Smad7	PTEN, AKT, NF-KB, Wnt / Beta catenine, mTor, TGF beta	Breast cancer, pancreatic cancer cells, colorectal cancer cells, renal cancer cells, in vitro, trophoblast, lung cancer cells,
hsa-miR-5700	No	No																-
hsa-miR-6502-5p	No	No																-
hsa-miR-6799-3p	No	No		-	-	-	-	-	-	-	-	-	-	-	-			-
hsa-miR-6826-5p	Yes	No		Prognostic in cervical cancer														cervical cancer cells
hsa-miR-6837-5p	No	No		-	-	-	-	-	-	-	-	-	-	-	-	-		-
hsa-miR-7108-3p	No	No		-	-	-	-	-	-	-	-	-	-	-	-			-
hsa-miR-1180-5p	Yes	No		Wilm's tumor, Bladder cancer		X	X									p73 / SK-NEP-1, p21		Wilm's tumor, bladder cancer cells
hsa-miR-3064-3p	No	No			-	-	-	-	-	-	-	-	-	-	Suppresses cementoblast differentiation	DKK1		-
hsa-miR-3168	Yes	No		HCC											prediction of coronary atherosclerosis in patients with rheumatoid arthritis, chemotherapy toxicity			Urine plasma, Plasma
hsa-miR-3185	Yes	No		Associated with death by mechanical asphyxia, CHC	X										Cardiac fibrosis	CYP4A11, Smad2	TGF beta	Cardiac tissu
hsa-miR-4674	Yes	No	Alzheimer disease	Associated with distant metastasis in prostatic cancer				X								Irak1, Bicd2, γ-synuclein	VEGF, MAPK	Plasma and Serum
hsa-miR-4764-5p	Yes	No	Associated with Rhumatoid arthritis															Plasma
hsa-miR-516a-3p	Yes	No		Breast cancer, cirrhous gastric cancer	X	X	X				X				inhibits EMT	PTPRD, Pygo2, ABCC5, CXCR2	Wnt / betacatenin	Blood, prostate cancer, breast cancer, lung adenocarcinoma tissu and cell lines, scirrhous gastric cancer
hsa-miR-542-5p	Yes	No	Diabetic retinopathy, myocardial injury	osteosarcoma, breast cancer, gastric cancer, colorectal cancer	X	X	X			X	X			Inhibits silica induced pulmonary fibrosis	Inhibits Hyperglycemia and Hyperlipoidemia, inhibit mitochondrial and cytoplasmic protein synthesis, Suppresses EMT of trophoblast, Autophagy	CARM1, Integrin alpha 6, DUB3, EGFR, HUWE1, AGO2, PTN1, Survivin	FOXO1n PI3K / AKT, TGF beta, Wnt	Mouse fibrotic lung tissu, mice and in vitro, osteosarcoma, breast cancer cell lines, trophoblast cell lines, muscular cells,
hsa-miR-889-5p	No	No																-
hsa-miR-1253	Yes	No	Vascular Smooth muscle, Hypertension complications,	Medulloblastoma, NSCLC, HCC	X	X	X				X				cell shape and actin cytoskeleton function	CDK6, CD276, FOXF1, RAB3D, EZH2, ANXA3, WNT5A, MMP9, EIF4A3		Animal model, lung cancer cells, vascular smooth muscle cell, human aortic endothelial cell, osteoblast cells, medulloblastoma
hsa-miR-1292-5p	Yes	No		Gastric cancer	X	X	-	-	-	-	X	-	-	-	-	DEK		Human gastric cancer cells and gastric cells
hsa-miR-138-1-3p	Yes	No		Nasopharyneal carcinoma, Lung cancer, thyroid cancer, Renal cancer	X	-	-	-	-	-	-	-	-	X	Radiosensitivity	CRIPTO	JAK2/STAT3	Human bronchial epithelial cell lines, clear cell renal cell carcinoma, lung adenocarcinoma, nasopharyngeal carcinoma cell lines, papillary thyroid cancer and adjacent tissu, serum
hsa-miR-1910-5p	Yes	No	Associated with response to oxydative stress															human retinal pigment epithelium cell (ARPE-19)
hsa-miR-216b-3p	Yes	No		Lung cancer, Pancreatic cancer		X	X					X				PBK/TOPK, FOXQ1		pancreatic ductal adenocarcinoma and normal pancreatic tissu, lung adenocarcinoma cell line
hsa-miR-26a-2-3p	No	No																-
hsa-miR-29b-1-5p	Yes	No	Helicobacter Pylori, ischemia, cardiomyoocytes, endometrium repair	Triple negative breast cancer, colon cancer, oral squamous cell carcinoma, bladder cancer	-	X	X	X	-	X	-	-	-	-	EMT	c-Met, Nrf2, FGFR2, PHLPP1, BCL212, SPIN1, CXCL12 / Hdac3, TUG1 / MTDH, IL - 1beta	NF-KB, Rap1b, VEGF, AKT	breast cancer cell lines, KRAS-mutant colorectal cancer cell lines, bone marrow stromal cells, endometrial stromal cells, rat model of spinal injury, urothelial cells and bladder cancer cell lines, gastric epithelial cells, cardiomyocytes, triple negative breast cancer, oral squamous cell carcinoma tissu
hsa-miR-30e-3p	Yes	No	Nervous system, Cardiomyocytes	Glioma, Hepatocellular carcinoma, ovarian cancer, renal carcinoma		X								cardiomyocyte autophagy	EGR-1			colorectal cancer cells, HMC3 cells, mouse model of glioma, ovarian cancer tissu and cells, clear cell renal cell carcinoma, hepatocellular carcinoma cells, in vitro
hsa-miR-3117-5p	No	No																-
hsa-miR-3122	Yes	No		Functional polymorphisms associated with breast cancer susceptibility in Chinese Han population														blood
hsa-miR-3137	No	No			-	-	-	-	-	-	-	-	-	-	-			-
hsa-miR-4696	No	No																-
hsa-miR-4703-5p	Yes	No		Pancreatic cancer														serum
hsa-miR-4715-5p	Yes	No		Lung cancer	X	X					X					RAC1		Lung cancer tissu
hsa-miR-4740-5p	No	No																-
hsa-miR-4749-5p	Yes	No		Glioblastoma	-	-	-	-	-	-	-	-	-	-	TMZ cytotoxicity	RCF2		in vitro
hsa-miR-4797-3p	No	No																-
hsa-miR-4804-5p	No	No			-	-	-	-	-	-	-	-	-	-	-			-
hsa-miR-4999-5p	Yes	No		Colorectal	-	-	-	-	-	-	-	-	-	-	Reprograms glucose metabolism	PRKAA2		colorectal cancer tissu and adjacent tissu
hsa-miR-5681a	No	No																-
hsa-miR-6075	Yes	No		Prognostic factor in pancreatic and biliary tract cancers, lung cancers														Serum
hsa-miR-6509-5p	Yes	No		Hepatocellular carcinoma	X	X					X						HIF1A	Hepatocellular carcinoma cell lines and xenograft models
hsa-miR-6824-3p	No	No		-	-	-	-	-	-	-	-	-	-	-	-	-		-
hsa-miR-6875-3p	Yes	No		Hepatocellular carcinoma	X	X					X					BTG2/FAK	Akt	Hepatocellular carcinoma and hepatocellular carcinoma cell lines
hsa-miR-1278	Yes	No		Papillary cancer, lung cancer, ovarian cancer	X	X			X		X				Chemo resistance and autophagy, Vitamin D	ATG2B, NEFM, IL22, CXCL14, LATS1, KIF5B, CYP24A1, and BTG2	Wnt	Nasopharyngeal cancer tissu and healthy nasopharyngeal tissu, heart tissu in mouse, colorectal cancer tissu and adjacent tissu, glioma tissu and healthy tissu, papillary thyroide carcinoma and control healthy tissu, non small cell lung cancer tissu and cell lines
hsa-miR-1343-5p	No	No			-	-	-	-	-	-	-	-	-	-	-			-
hsa-miR-1973	Yes	No	spermatogenic impairments, biomarker for detecting T21	Prostate cancer, Hodgkin lymphoma,early colon carcinoma, renal cancer														Plasma, whole blood, placenta, colon carcinoma tissu, prostate cancer tissu, clear cell renal cell carcinoma and papillary renal cell carcinoma, sperm
hsa-miR-203a-5p	Yes	No	Peridontis, foot and mouth virus	Cervical cancer, lung cancer, oropharyngeal cancer	X	X					X	X			Bone formation	MMP13, FOXON2	TGF beta 1	rat osteoblast, cervical carcinoma tissu and cell lines, bioinformatic analysis, animal model, periodontal tissu, serum
hsa-miR-208a-3p	Yes	No	acute myocardial infarction and cardiac remodeling	Colorectal cancer, osteosarcoma	X	X	X				X				Suppresses Osteoblast Differentiation and Inhibits Bone Formation	PDCD4 - ATG5, ACVR1	PTEN, MAPK	bone from rats, colorectal cancer cells, rat myocardium derived cell line, osteosarcoma tissu, circulating endothelial cells of patients with acute myocardial infarction
hsa-miR-208a-5p	Yes	No		Bladder cancer	X						X		X		regulates myocardial injury of sepsis	DAAM1-RhoA ; SOCS2	NF-KB ; HIF - 1alpha	myocardium of mice, murine brain samples, ovarian cancer tissu, lymph node and breast cancer tissu
hsa-miR-3124-5p	No	No																-
hsa-miR-3176	No	No		-	-	-	-	-	-	-	-	-	-	-	-	-	-	-
hsa-miR-3683	No	No																-
hsa-miR-3691-5p	Yes	No		Hepatocellular cancer, Lung cancer	X	X	X					X			EMT	PTEN, SERPINE1.	PI3K / Akt, STAT3	Hepatocellular carcinoma and cell line, endothelial cells, normal and lung cancer tissu
hsa-miR-375-5p	Yes	No	Marker of Diabetes type 1	teratoma in testicular cancer														Lymph node associated with germ cell tumors and teratoma, pancreatic islets and blood
hsa-miR-3939	Yes	No	Diabetic retinopathy and type 2 diabetes metillus															serum
hsa-miR-3975	No	No																-
hsa-miR-4260	Yes	No		acute myeloid leukemia, colorectal cancer		X	X				X					NR3C2, MCC, Smad4		Human metastatic and non metastatic colorectal cancer tissu, acute myeloid leukemia cell line
hsa-miR-4295	Yes	No	hemangioma	Osteosarcoma, head and neck carcinoma, bladder cancer, glioma, gastric cancer, ductal pancreatic carcinoma, Non small cells lung cancer	X	X	X				X				Alleviates hypoxic injury, Glycolysis	IRF1, NPTX1, PTPN14, BTG1, RUNX3, LRIG1, glypican - 5, E2F3, p63α, CDKN1A, CD44, USP28	YAP1, PI3K / Akt, ERK, ErbB	Bladder epithelial cells, glioma tissu, osteosarcoma cells and cell lines and normal human mesenchymal stem cells, Bioinformatic analysis, non small cell lung cancer, bladder cancer tissu, head and neck squamous cell carcinoma tissu, human trabecular meshwork (HTM) cells, glioma like stem cell, pancreatic ductal adenocarcinoma cell lines, prostate cancer cell line, gastric cancer cell line,
hsa-miR-4296	Yes	No		Osteosarcoma														Osteosarcoma cell lines
hsa-miR-433-3p	No	No																-
hsa-miR-4445-3p	No	No			-	-	-	-	-	-	-	-	-	-	-	-	-	-
hsa-miR-4455	Yes	No		Gastric cancer	X	X	X				X					VASP, RSPO4	PI3K / AKT	gastric cancer and adjacent normal gastric tissues, tissues of cervical squamous cell carcinoma and endocervical adenocarcinoma than in normal tissues
hsa-miR-4511	No	No			-	-	-	-	-	-	-	-	-	-	-	-		-
hsa-miR-4536-3p	Yes	No		Non Small Cell Lung Cancer												polo-like kinase 1 and exportin-1		Non small cell lung cancer cells
hsa-miR-4655-5p	No	No																-
hsa-miR-4725-5p	No	No			-	-	-	-	-	-	-							-
hsa-miR-4738-5p	No	No																-
hsa-miR-4750-3p	Yes	No		Pancreatic cancer	-	-	-	-	-	-	-	-	-	-	suppress the production of GIP and GLP-1	PCSK3		in vitro pancreatic cell lines
hsa-miR-514b-5p	Yes	No		Colorectal cancer							X				Promotes EMT			colorectal cancer cells and tissu
hsa-miR-548aw	No	No																-
hsa-miR-548w	No	No																-
hsa-miR-5572	Yes	No	Sporadic Amyotrophic Lateral Sclerosis													SLC30A3		spinal cord
hsa-miR-5702	Yes	No		Non small cell lung cancer, Triple negative breast cancer	X	X										ZEB1		Non small cell lung cancer tissu and cell lines, triple negative breast cancer tissu and cell line
hsa-miR-573	Yes	No	Intervertebral disc degeneration, rheumatoid arthritis	Pancreatic cancer, prostate cancer, hepatocellular carcinoma, BRCA1 - Mediated breast cancers, Melanoma, gastric cancer, cervical cancer, lung cancer	X	X	X	X			X				EMT	TSPAN1, Bax, E2F3, apoM/Bcl2A1, ABHD2, LMO4	MAPK, HIF - 1, VEGF	gastric cancer tissu and non cancer gastric tissu, in vitro hepatoma cells and xenograft models, breast cancer tissu, pancreatic cancer tissu and cell line, melanoma tissu and cell line, diopathic scoliosis tissues and Intervertebral disc degeneration tissues, synovial tissu of rhumatoid arthritis, prostate cancer tissu, cervical cancer tissu, lung cancer tissu
hsa-miR-6788-3p	No	No		-	-	-	-	-	-	-	-	-	-	-	-			-
hsa-miR-6811-3p	No	No		-	-	-	-	-	-	-	-	-	-	-	-	-	-	-
hsa-miR-6813-5p	Yes	No		Breast cancer			X											breact cancer cells
hsa-miR-6830-5p	No	No		-	-	-	-	-	-	-	-	-	-	-	-	-	-	-
hsa-miR-6872-3p	Yes	No	Human Cartilage												Mechanosensitive			Human cartilage
hsa-miR-6888-5p	No	No		-	-	-	-	-	-	-	-	-	-	-	-	-	-	-
hsa-miR-7109-5p	Yes	No		Oral squamous cell caricnoma							X					MMP7		Oral squamous cell carcinoma tissu
hsa-miR-7150	Yes	No	Human Cartilage	-	-	-	-	-	-	-	-	-	-		Mechanosensitive regulated by anabolic and catabolic loading of human cartilage			Mature tissue-engineered human cartilage
hsa-miR-7152-5p	No	No																-
